# Supplementary material for: Dual-Speed Reassembly of Soil Microbial Networks Under Intensive Ornamental Planting: Divergent Stability Strategies of Bacteria and Fungi in Botanical Garden Cinnamon Soils
Source: Microorganisms. 2026 Apr 11;14(4):865. doi: 10.3390/microorganisms14040865 (PMC13119146; doi:10.3390/microorganisms14040865)
Supplement: Supplementary file 1 [file microorganisms-14-00865-s001.zip]

Archive with 1 entries (1 files):
- microorganisms-4244365-supplementary.pdf
